# Supplementary material for: Vision retention in early versus delayed glaucoma surgical intervention in patients with Boston Keratoprosthesis type 1
Source: PLoS One. 2017 Aug 4;12(8):e0182190. doi: 10.1371/journal.pone.0182190 (PMC5544178; doi:10.1371/journal.pone.0182190)
Supplement: S1 Table — (XLSX) [file pone.0182190.s001.xlsx]

## Sheet: Sheet1
Eye	age	gender	VA before K pro	VA 0-30d	30-60d	3mos	5mos	VA 6mos	9mos	VA 1 year	VA 2 year	VA 3 year	no of glaucoma meds	IOP before K pro
OS	39	F	CF	20/70	20/25	20/40	n/a	20/30	20/50	20/100	20/400	HM	n/a	17
OS	63	F	HM	CF	20/150	20/80	20/100	20/70	20/60	n/a	20/50	20/60	1	15
OD	80	M	HM	20/400	20/400	20/400	20/400	20/400	20/400	20/400	20/400	20/400	1	13
OS	77	M	20/400	20/250	20/200	CF	CF	CF	n/a	HM	NLP	NLP	0	20 digital
OS	61	M	HM	HM	HM	HM	HM	HM	HM	HM	HM	HM	0	20 digital
OS	48	M	CF	20/30	20/50	20/150	20/150	20/150	20/70	20/400	20/40	20/40	4	10
OS	48	F	HM	20/150	20/200	20/400	CF	CF	CF	LP	n/a	n/a	2	13
OD	48	F	CF	HM	20/150	20/400	20/400	20/200	20/200	20/150	20/150	20/125	n/a	13
OS	62	M	HM	20/100	20/100	20/200	20/100	20/150	20/80	20/60	20/200	20/200	1	10 digital
OS	56	M	CF	20/100	20/60	20/70	20/60	20/200	20/50	20/30	20/50	20/100	4	22
OS	33	M	HM	20/60	20/40	20/40	20/60	20/50	20/50	20/70	20/80	20/250	n/a	11
OD	31	F	20/400	20/150	20/150	20/100	20/150	20/80	20/150	20/100	20/150	20/200	1	18
OS	32	F	20/400	20/150	20/150	20/150	20/150	20/150	n/a	20/125	20/200	20/200	2	12
OS	58	M	CF	20/50	20/400	20/40	20/50	20/30	20/400	20/60	20/40	20/40	0	8
OS	81	F	CF	HM	20/400	n/a	HM	20/400	20/400	20/400	20/200	20/400	0	14
OD	74	M	CF	20/200	20/100	20/150	20/100	20/100	20/60	20/50	20/50	20/60	5	26
OS	84	M	HM	CF	20/200	20/200	CF	20/400	n/a	20/250	20/300	20/400	4	20
OS	43	M	HM	HM	CF	CF	CF	CF	CF	CF	n/a	n/a	2	20
OS	34	M	HM	20/100	20/100	20/70	20/60	20/70	n/a	20/80	n/a	n/a	4	24
